# Supplementary material for: Comparative Characteristics of Immunochromatographic Test Systems for Tylosin Antibiotic in Meat Products
Source: Sensors (Basel). 2024 Oct 25;24(21):6865. doi: 10.3390/s24216865 (PMC11548405; doi:10.3390/s24216865)
Supplement: Supplementary file 1 [file sensors-24-06865-s001.zip]

Archive with 1 entries (1 files):
- sensors-3267435-supplementary.pdf
